# Supplementary material for: Adenine Nucleotide Translocase 1 Expression Is Coupled to the HSP27-Mediated TLR4 Signaling in Cardiomyocytes
Source: Cells. 2019 Dec 6;8(12):1588. doi: 10.3390/cells8121588 (PMC6952976; doi:10.3390/cells8121588)
Supplement: Supplementary file 1 [file cells-08-01588-s001.zip]

Archive with 2 entries (2 files):
- Supplemented files/Revised Suppl 1.docx
- Supplemented files/supplemented Figure S2.tif
